# Supplementary material for: Spheno-Occipital Synchondrosis Fusion Correlates with Cervical Vertebrae Maturation
Source: PLoS One. 2016 Aug 11;11(8):e0161104. doi: 10.1371/journal.pone.0161104 (PMC4981417; doi:10.1371/journal.pone.0161104)
Supplement: S1 Table — (XLSX) [file pone.0161104.s001.xlsx]

## Sheet: Hoja1
Patient	Cervical vertebrae maturational stage (CVM method)	Spheno-occipital synchondrosis fusion stage
1	3	3
2	5	4
3	5	4
4	5	4
5	5	4
6	4	4
7	1	1
8	5	4
9	5	4
10	4	4
11	2	1
12	3	3
13	3	2
14	3	1
15	3	2
16	4	4
17	3	3
18	5	4
19	5	4
20	3	2
21	5	4
22	5	4
23	5	4
24	1	1
25	5	4
26	6	4
27	5	4
28	5	4
29	1	1
30	4	2
31	5	3
32	6	4
33	1	1
34	3	1
35	2	1
36	2	2
37	2	1
38	6	4
39	1	1
40	2	2
41	5	4
42	5	4
43	3	1
44	1	1
45	6	4
46	6	4
47	6	4
48	5	4
49	6	4
50	6	4
51	3	2
52	5	4
53	1	1
54	1	1
55	6	4
56	5	4
57	2	2
58	6	4
59	4	3
60	3	2
61	6	4
62	6	4
63	4	3
64	4	3
65	1	1
66	5	4
67	6	4
68	5	4
69	6	4
70	4	3
71	6	4
72	3	3
73	4	3
74	3	2
75	3	3
76	2	2
77	6	4
78	6	4
79	4	3
80	4	3
81	5	4
82	2	2
83	3	2
84	3	3
85	3	2
86	6	5
87	5	4
88	6	5
89	6	5
90	1	1
91	4	3
92	6	4
93	1	1
94	6	4
95	3	2
96	4	3
97	3	2
98	6	4
99	6	4
100	1	1
101	1	1
102	4	3
103	4	3
104	4	3
105	5	4
106	4	4
107	4	4
108	3	2
109	5	4
110	6	4
111	4	4
112	1	2
113	4	4
114	1	1
115	3	1
116	3	2
117	2	1
118	2	1
119	2	1
120	4	3
121	4	2
122	3	1
123	2	1
124	5	3
125	3	1
126	2	1
127	3	1
128	3	3
129	1	1
130	3	2
131	1	1
132	4	3
133	3	1
134	2	1
135	3	1
136	3	2
137	3	2
138	4	3
139	4	3
140	5	4
141	5	3
142	3	3
143	2	1
144	4	3
145	2	1
146	4	3
147	2	1
148	5	3
149	2	1
150	2	1
151	2	2
152	5	4
153	5	4
154	2	1
155	2	1
156	1	1
157	4	3
158	4	3
159	5	3
160	3	2
161	3	1
162	5	4
163	5	4
164	2	1
165	1	1
166	4	3
167	1	1
168	4	3
169	4	3
170	4	4
171	5	3
172	2	1
173	1	1
174	3	2
175	1	1
176	4	4
177	4	3
178	2	1
179	5	4
180	3	3
181	5	4
182	3	1
183	1	1
184	5	3
185	5	4
186	1	1
187	3	1
188	2	2
189	5	4
190	4	2
191	3	2
192	4	2
193	1	1
194	3	3
195	4	2
196	2	2
197	5	4
198	5	4
199	5	4
200	4	2
201	4	2
202	4	4
203	3	2
204	3	2
205	2	1
206	5	3
207	4	3
208	4	2
209	3	1
210	5	5
211	5	4
212	5	4
213	1	1
214	2	1
215	1	1
216	5	4
217	2	2
218	5	4
219	2	1
220	5	4
221	4	3
222	6	4
223	4	3
224	2	1
225	5	3
226	4	3
227	4	3
228	4	4
229	2	2
230	4	4
231	4	3
232	5	4
233	4	2
234	5	4
235	4	3
236	5	4
237	5	4
238	5	4
239	2	1
240	4	4
241	3	3
242	4	2
243	6	4
244	4	4
245	5	3
246	3	1
247	2	1
248	5	4
249	5	3
250	1	1
251	5	3
252	3	1
253	5	4
254	4	2
255	3	1
256	5	4
257	3	1
258	3	1
259	3	1
260	3	2
261	5	4
262	5	4
263	3	1
264	5	3
265	5	3
266	2	1
267	3	1
268	2	1
269	5	4
270	5	3
271	5	2
272	2	1
273	5	3
274	5	3
275	1	1
276	5	3
277	3	2
278	3	2
279	5	4
280	6	4
281	5	4
282	1	1
283	5	4
284	6	4
285	4	2
286	2	1
287	2	1
288	5	4
289	6	4
290	2	1
291	5	4
292	3	1
293	4	3
294	5	3
295	5	4
296	1	1
297	1	1
298	3	1
299	3	2
300	3	1
301	2	1
302	2	1
303	3	1
304	2	1
305	5	4
306	3	2
307	3	2
308	2	1
309	2	1
310	3	1
311	2	1
312	2	1
313	3	1
314	2	1
315	4	3
